# Supplementary material for: Characterization of Human Transition Zone Reveals a Putative Progenitor-Enriched Niche of Corneal Endothelium
Source: Cells. 2019 Oct 12;8(10):1244. doi: 10.3390/cells8101244 (PMC6829622; doi:10.3390/cells8101244)
Supplement: Supplementary file 1 [file cells-08-01244-s001.zip]

Archive with 7 entries (6 files):
- Supplemental video S1.mp4
- __MACOSX/
- __MACOSX/._Supplemental video S1.mp4
- Supplemental video S2.mp4
- __MACOSX/._Supplemental video S2.mp4
- Yam_Supplementary 191007.docx
- __MACOSX/._Yam_Supplementary 191007.docx
